# Supplementary material for: Fentanyl Induces Novel Conditioned Place Preference in Adult Zebrafish, Disrupts Neurotransmitter Homeostasis, and Triggers Behavioral Changes
Source: Int J Environ Res Public Health. 2022 Oct 19;19(20):13533. doi: 10.3390/ijerph192013533 (PMC9603063; doi:10.3390/ijerph192013533)
Supplement: Supplementary file 1 [file ijerph-19-13533-s001.zip]

Archive with 1 entries (1 files):
- ijerph-1923001-supplementary.pdf
